# Supplementary material for: Valine–Niclosamide for Treatment of Androgen Receptor Splice Variant-Positive Hepatocellular Carcinoma
Source: Cancers (Basel). 2025 Jul 31;17(15):2535. doi: 10.3390/cancers17152535 (PMC12346198; doi:10.3390/cancers17152535)
Supplement: Supplementary file 1 [file cancers-17-02535-s001.zip]

Archive with 17 entries (17 files):
- Figure1B_HCCLM3_AR-NT.tif
- Figure1B_HCCLM3_GAPDH.tif
- Figure1B_SNU475_AR-NT_GAPDH.tif
- Figure_S1.tif
- Figure_S10.tif
- Figure_S11.tif
- Figure_S2.tif
- Figure_S3.tif
- Figure_S4.tif
- Figure_S5.tif
- Figure_S6.tif
- Figure_S7.tif
- Figure_S8.tif
- Figure_S9.tif
- Original_Uncropped_Western_Blot_Images.pdf
- Valine-Niclosamide_Manuscript_Supplemental_Material_Draft.pdf
- Valine-Niclosamide_Manuscript_Supplemental_Schemes.pdf
